# Supplementary material for: Efficient CRISPR/Cas9-Mediated Knockout of an Endogenous PHYTOENE DESATURASE Gene in T1 Progeny of Apomictic Hieracium Enables New Strategies for Apomixis Gene Identification
Source: Genes (Basel). 2020 Sep 10;11(9):1064. doi: 10.3390/genes11091064 (PMC7563859; doi:10.3390/genes11091064)
Supplement: Supplementary file 1 [file genes-11-01064-s001.zip]

Archive with 3 entries (3 files):
- Henderson_et_al_Genes_Supp_Resubmission.docx
- Table S1.xlsx
- Table S2.xlsx
