# Supplementary material for: Efficient CRISPR/Cas9-Mediated Knockout of an Endogenous PHYTOENE DESATURASE Gene in T1 Progeny of Apomictic Hieracium Enables New Strategies for Apomixis Gene Identification
Source: Genes (Basel). 2020 Sep 10;11(9):1064. doi: 10.3390/genes11091064 (PMC7563859; doi:10.3390/genes11091064)
Supplement: Supplementary file 1 [file genes-11-01064-s001.zip › Table S1.xlsx]

## Sheet: Sheet1
	Table S1: List of primers used in the study
	Name	Direction	Primer Sequence 5'-3'	Application	Product size
	SWH12	Forward	ATGTCTCTGTTCGGAAATGTC	Clone the predicted Hieracium Phytoene Desaturase gene	1728 bp
	SWH13	Reverse	TTACACAAGGCTCGCCTCA
	SWH32	Forward	ATTGGTGGATTTCAAGAAGTGATT	Self-annealing oligos for Golden Gate cloning sgRNA # 2
	SWH33	Reverse	AAACAATCACTTCTTGAAATCCAC
	SWH34	Forward	ATTGGAATAAGTCAATGTTGGAAC	Self-annealing oligos for Golden Gate cloning sgRNA # 1
	SWH35	Reverse	AAACGTTCCAACATTGACTTATTC
	SWH28	Forward	ATTGGCTAAATAAAACCCCTCAAC	Self-annealing oligos for Golden Gate cloning sgRNA # 3
	SWH29	Reverse	AAACGTTGAGGGGTTTTATTTAGC
	SWH64	Forward	CCTCTAATACGACTCACTATAGGTGGATTTCAAGAAGTGATTGTTTAAGAGCTATGC	Guide-it in vitro trascription of PDS3 sgRNA # 2
	SWH65	Forward	CCTCTAATACGACTCACTATAGGAATAAGTCAATGTTGGAACGTTTAAGAGCTATGC	Guide-it in vitro trascription of PDS3 sgRNA # 1
	SWH63	Forward	CCTCTAATACGACTCACTATAGGCTAAATAAAACCCCTCAACGTTTAAGAGCTATGC	Guide-it in vitro trascription of PDS3 sgRNA # 3
	SWH44	Forward	GATCGAGTTACTACTGAAGTG	PCR amplify a PDS fragement for in vitro cleavage assay	2176 bp
	SWH46	Reverse	TTGTCCTATTTCCTCGGCATA	PCR amplify a PDS fragement for in vitro cleavage assay
	SWH186	Forward	ACGTTCACATCTGGTTAGTG	Detect CRISPR edits in PDS gene in Hieracium genomic DNA	540 bp
	SWH187	Reverse	CCTTTACAATAGCTTGTGCAC
	SWH190	Forward	TGGACTTTTTGGAGTTGTTGA	Detect Cas9 gene in transgenic Hieracium	906 bp
	SWH191	Reverse	GGTATCCTTTGAGAGCTGGA
	SWH200	Forward	TCGTCGGCAGCGTCAGATGTGTATAAGAGACAGNNTCAGTAGGTCAAATCTATTGAGTG	Illumina amplicon sequencing PDS guide 1 and 2 (Tn5ME-A adapter)	200 bp
	SWH201	Forward	TCGTCGGCAGCGTCAGATGTGTATAAGAGACAGNNNNTCAGTAGGTCAAATCTATTGAGTG	Illumina amplicon sequencing PDS guide 1 and 2 (Tn5ME-A adapter)
	SWH202	Reverse	GTCTCGTGGGCTCGGAGATGTGTATAAGAGACAGNNACTTTGATCAGCCGAAATTTC	Illumina amplicon sequencing PDS guide 1 and 2 (Tn5ME-B adapter)
	SWH203	Reverse	GTCTCGTGGGCTCGGAGATGTGTATAAGAGACAGNNNNACTTTGATCAGCCGAAATTTC	Illumina amplicon sequencing PDS guide 1 and 2 (Tn5ME-B adapter)
	SWH204	Forward	TCGTCGGCAGCGTCAGATGTGTATAAGAGACAGNNGTTGTTAAAACACCGAGATCG	Illumina amplicon sequencing PDS guide 3 (Tn5ME-A adapter)	181 bp
	SWH205	Forward	TCGTCGGCAGCGTCAGATGTGTATAAGAGACAGNNNNGTTGTTAAAACACCGAGATCG	Illumina amplicon sequencing PDS guide 3 (Tn5ME-A adapter)
	SWH206	Reverse	GTCTCGTGGGCTCGGAGATGTGTATAAGAGACAGNNCCTTTACAATAGCTTGTGCAC	Illumina amplicon sequencing PDS guide 3 (Tn5ME-B adapter)
	SWH207	Reverse	GTCTCGTGGGCTCGGAGATGTGTATAAGAGACAGNNNNCCTTTACAATAGCTTGTGCAC	Illumina amplicon sequencing PDS guide 3 (Tn5ME-B adapter)
