# Supplementary material for: Efficient CRISPR/Cas9-Mediated Knockout of an Endogenous PHYTOENE DESATURASE Gene in T1 Progeny of Apomictic Hieracium Enables New Strategies for Apomixis Gene Identification
Source: Genes (Basel). 2020 Sep 10;11(9):1064. doi: 10.3390/genes11091064 (PMC7563859; doi:10.3390/genes11091064)
Supplement: Supplementary file 1 [file genes-11-01064-s001.zip › Table S2.xlsx]

## Sheet: Table S2
Table S2: Frequencies of edited PDS alleles identified by next generation sequencing in T0 independent transformants. (Alleles with frequencies ≥ 1% are included in the analysis).
	I = insertion, C = combination, D = deletion, S = substitution, WT = wildtype. PAM underlined in the wildtype reads.
	Indels are shown in red font. Natural SNPs are shown in blue font.
	sgRNA1							sgRNA2							sgRNA3
Plant ID (line)	Phenotype	Total reads	Sequences	Description	Frequency	Type		Total reads	Sequences	Description	Frequency	Type		Total reads	Sequences	Description	Frequency	Type
4.2	Green	4220	TCCGAATAAGTCAATGTTGGAACTGGTTTTTGCACCAGCT	Unedited	0.6929	WT		4280	AGAGTGGATTTCAAGAAGTGATTCGGATATTATTGATGCA	Unedited	0.7028	WT		756	CACTACAAAGGTCTCCAATTGAGGGGTTTTATTTAGCTGG	Unedited	0.6342	WT
		1745	TCCGAATAAGTCAATGTTGG--CTGGTTTTTGCACCAGCT	-AA	0.296	D2		1346	AGAGTGGATTTCAAGAAGTGATTCGGAAATTATTGATGCA	Unedited	0.221	WT		404	CACTACAAAGGTCTCCAGTTGAGGGGTTTTATTTAGCTGG	Unedited	0.3389	WT
								246	AGAGTGGATTTCAAGAAGTGAATTCGGAAATTATTGATGCA	+A	0.042	I1
4.3	Green	6805	TCCGAATAAGTCAATGTTGGAACTGGTTTTTGCACCAGCT	Unedited	0.982	WT		5212	AGAGTGGATTTCAAGAAGTGATTCGGATATTATTGATGCA	Unedited	0.7521	WT		1402	CACTACAAAGGTCTCCAATTGAGGGGTTTTATTTAGCTGG	Unedited	0.6773	WT
								1662	AGAGTGGATTTCAAGAAGTGATTCGGAAATTATTGATGCA	Unedited	0.2398	WT		649	CACTACAAAGGTCTCCAGTTGAGGGGTTTTATTTAGCTGG	Unedited	0.3135	WT
5.2	Green	5002	TCCGAATAAGTCAATGTTGGAACTGGTTTTTGCACCAGCT	Unedited	0.9831	WT		3697	AGAGTGGATTTCAAGAAGTGATTCGGATATTATTGATGCA	Unedited	0.7066	WT		1345	CACTACAAAGGTCTCCAATTGAGGGGTTTTATTTAGCTGG	Unedited	0.6705	WT
								1359	AGAGTGGATTTCAAGAAGTGATTCGGAAATTATTGATGCA	Unedited	0.2671	WT		639	CACTACAAAGGTCTCCAGTTGAGGGGTTTTATTTAGCTGG	Unedited	0.3185	WT
9.2	Green	4853	TCCGAATAAGTCAATGTTGGAACTGGTTTTTGCACCAGCT	Unedited	0.9778	WT		2139	AGAGTGGATTTCAAGAAGTGATTCGGATATTATTGATGCA	Unedited	0.431	WT		1339	CACTACAAAGGTCTCCAATTGAGGGGTTTTATTTAGCTGG	Unedited	0.6619	WT
								1385	AGAGTGGATTTCAAGAAGTGAATTCGGATATTATTGATGCA	+A	0.2791	I1		527	CACTACAAAGGTCTCCAGTTGAGGGGTTTTATTTAGCTGG	Unedited	0.2605	WT
								1245	AGAGTGGATTTCAAGAAGTGTATTCGGAAATTATTGATGCA	+T	0.2509	I1		63	CACTACAAAGGTCTCCAGTTTGAGGGGTTTTATTTAGCTGG	+A	0.0311	I1
								67	AGAGTGGATTTCAAGAAGTGTATTCGGATATTATTGATGCA	+T	0.0135	I1		21	CACTACAAAGGTCTCCAGTTGGAGGGGTTTTATTTAGCTGG	+C	0.0104	I1
23.3	Green	447	TCCGAATAAGTCAATGTTGGAACTGGTTTTTGCACCAGCT	Unedited	0.9717	WT		352	AGAGTGGATTTCAAGAAGTGATTCGGATATTATTGATGCA	Unedited	0.7652	WT		4772	CACTACAAAGGTCTCCAATTGAGGGGTTTTATTTAGCTGG	Unedited	0.6761	WT
								101	AGAGTGGATTTCAAGAAGTGATTCGGAAATTATTGATGCA	Unedited	0.2196	WT		2222	CACTACAAAGGTCTCCAGTTGAGGGGTTTTATTTAGCTGG	Unedited	0.3148	WT
29.1	Green	5519	TCCGAATAAGTCAATGTTGGAACTGGTTTTTGCACCAGCT	Unedited	0.9801	WT		3757	AGAGTGGATTTCAAGAAGTGATTCGGATATTATTGATGCA	Unedited	0.6672	WT		4914	CACTACAAAGGTCTCCAATTGAGGGGTTTTATTTAGCTGG	Unedited	0.6604	WT
								1501	AGAGTGGATTTCAAGAAGTGATTCGGAAATTATTGATGCA	Unedited	0.2666	WT		1290	CACTACAAAGGTCTCCAGTTTGAGGGGTTTTATTTAGCTGG	+A	0.176	I1
								141	AGAGTGGATTTCAAGAAGTGAATTCGGATATTATTGATGCA	+A	0.025	I1		1140	CACTACAAAGGTCTCCAGTTGAGGGGTTTTATTTAGCTGG	Unedited	0.1532	WT
22.1	Chimera	7381	TCCGAATAAGTCAATGTTGGAACTGGTTTTTGCACCAGCT	Unedited	0.9741	WT		3954	AGAGTGGATTTCAAGAAGTGATTCGGATATTATTGATGCA	Unedited	0.5218	WT		1584	CACTACAAAGGTCTCCAATTGAGGGGTTTTATTTAGCTGG	Unedited	0.6738	WT
								1810	AGAGTGGATTTCAAGAAGTGATTCGGAAATTATTGATGCA	Unedited	0.2389	WT		312	CACTACAAAGGTCTCCAGTTGAGGGGTTTTATTTAGCTGG	Unedited	0.1327	WT
								1132	AGAGTGGATTTCAAGAAGTGAATTCGGATATTATTGATGCA	+A	0.1494	I1		227	CACTACAAAGGTCTCCAGTTAGAGGGGTTTTATTTAGCTGG	+T	0.0966	I1
								125	AGAGTGGATTTCAAGAAGTGTATTCGGATATTATTGATGCA	+T	0.0165	I1		118	CACTACAAAGGTCTCCAGTTTGAGGGGTTTTATTTAGCTGG	+A	0.0502	I1
								82	AGAGTGGATTTCAAGAAGTGCATTCGGATATTATTGATGCA	+C	0.0108	I1		34	CACTACAAAGGTCTCC------GGGGTTTTATTTAGCTGG	-AGTTGA	0.0145	D6
														26	CACTACAAAGGTCTCCAGTTGGAGGGGTTTTATTTAGCTGG	+C	0.011	I1
29.2	Chimera	22	TCCGAATAAGTCAATGTTGGAACTGGTTTTTGCACCAGCT	Unedited	0.88	WT		19	AGAGTGGATTTCAAGAAGTGATTCGGATATTATTGATGCA	Unedited	0.76	WT		3753	CACTACAAAGGTCTCCAATTGAGGGGTTTTATTTAGCTGG	Unedited	0.6573	WT
		1	TCCGAATAAGTCAATGTTGG--CTGGTTTTTGCACCAGCT	-AA	0.04	D2		3	AGAGTGGATTTCAAGAAGTGATTCGGAAATTATTGATGCA	Unedited	0.12	WT		1894	CACTACAAAGGTCTCCAGTTGAGGGGTTTTATTTAGCTGG	Unedited	0.3317	WT
		1	TCCGAATAAGTCAATGTT-------GTTTTTGCACCAGCT	-GGAACTG	0.04	D7		1	AGAGTGGATTTCAAGAAG--ATTCGGAAATTATTGATGCA	-TG	0.04	D2
14.3	Chimera	4877	TCCGAATAAGTCAATGTTGGAACTGGTTTTTGCACCAGCT	Unedited	0.976	WT		1331	AGAGTGGATTTCAAGAAGTGAATTCGGATATTATTGATGCA	+A	0.2664	I1		3303	CACTACAAAGGTCTCCAATTGAGGGGTTTTATTTAGCTGG	Unedited	0.6623	WT
								1238	AGAGTGGATTTCAAGAAGTGATTCGGAAATTATTGATGCA	Unedited	0.2477	WT		1631	CACTACAAAGGTCTCCAGTTAGAGGGGTTTTATTTAGCTGG	+T	0.3271	I1
								1154	AGAGTGGATTTCAAGAAGTGTATTCGGATATTATTGATGCA	+T	0.2309	I1
								726	AGAGTGGATTTCAAGAAGTGATTCGGATATTATTGATGCA	Unedited	0.1453	WT
								306	AGAGTGGATTTCAAGAAGTGCATTCGGATATTATTGATGCA	+C	0.0612	I1
								55	AGAGTGGATTTCAAGAAGTGAATTCGGAAATTATTGATGCA	+A	0.011	I1
30.1	Chimera	5968	TCCGAATAAGTCAATGTTGGAACTGGTTTTTGCACCAGCT	Unedited	0.9737	WT		1498	AGAGTGGATTTCAAGAAGTGTTTCGGAAATTATTGATGCA	A -> T	0.2444	S1		5278	CACTACAAAGGTCTCCAATTGAGGGGTTTTATTTAGCTGG	Unedited	0.6712	WT
								1462	AGAGTGGATTTCAAGAAG---TTCGGATATTATTGATGCA	-TGA	0.2385	D3		2493	CACTACAAAGGTCTCC-----AGGGGTTTTATTTAGCTGG	-CAACT	0.317	D5
								1179	AGAGTGGATTTCAAGAAGT-----GGATATTATTGATGCA	-GATTC	0.1924	D5
								1176	AGAGTGGATTTCAAGAAGTGATTCGGATATTATTGATGCA	Unedited	0.1919	WT
								495	AGAGTGGATTTCAAGAAGTGAATTCGGATATTATTGATGCA	+A	0.081	I1
								82	AGAGTGGATTTCAAGAAGTGTATTCGGATATTATTGATGCA	+T	0.014	I1
								68	AGAGTGGATTTCAAGAAGTGCATTCGGATATTATTGATGCA	+C	0.012	I1
2.2.2	Chimera	1137	TCCGAATAAGTCAATGTTGGAACTGGTTTTTGCACCAGCT	Unedited	0.9579	WT		395	AGAGTGGATTTCAAGAAGTGAATTCGGATATTATTGATGCA	+A	0.3328	I1		6793	CACTACAAAGGTCTCCAATTGAGGGGTTTTATTTAGCTGG	Unedited	0.9903	WT
								290	AGAGTGGATTTCAAGAAGTGATTCGGATATTATTGATGCA	Unedited	0.2443	WT
								264	AGAGTGGATTTCAAGAAGTGAATTCGGAAATTATTGATGCA	+A	0.2224	I1
								112	AGAGTGGAT-------------------AATTATTGATGCA	-TTCAAGAAGTGATTCGGAA	0.0944	D19
								32	AGAGTGGATTTCAAGAAGTGTATTCGGATATTATTGATGCA	+T	0.027	I1
								26	AGAGTGGATTTCAAGAAGTGCATTCGGATATTATTGATGCA	+C	0.0219	I1
30.2	White	2125	TCCGAATAAGTCAATGTT-------GTTTTTGCACCAGCT	-GGAACTG	0.5231	D7		2126	AGAGTGGATTTCAAGAA--GATTCGGAAATTATTGATGCA	-GT	0.5234	D2		4209	CACTACAAAGGTCTCCAATTGAGGGGTTTTATTTAGCTGG	Unedited	0.9918	WT
		1866	TCCGAATAAGTCAATGTTGGAACTGGTTTTTGCACCAGCT	Unedited	0.4594	WT		1876	AGAGTGGATTTCAAGAAGTGAATTCGGATATTATTGATGCA	+A	0.4618	I1
23.1	White	6732	TCCGAATAAGTCAATGTTGGAACTGGTTTTTGCACCAGCT	Unedited	0.9829	WT		1757	AGAGTGGATTTCAAGAAGTGTATTCGGATATTATTGATGCA	+T	0.2565	I1		2514	CACTACAAAGGTCTCCAATTGAGGGGTTTTATTTAGCTGG	Unedited	0.6672	WT
								1709	AGAGTGGATTTCAAGAAGTGAATTCGGATATTATTGATGCA	+A	0.2495	I1		1219	CACTACAAAGGTCTCCAGTTTGAGGGGTTTTATTTAGCTGG	+A	0.3235	I1
								1655	AGAGTGGATTTCAAGAAGTGATTCGGAAATTATTGATGCA	Unedited	0.2416	WT
								1650	AGAGTGGATTTCAA-----------GATATTATTGATGCA	-GAAGTGATTCG	0.2409	D11
25.1	White	3431	TCCGAATAAGTCAAT-------------------------	-GTTGGAACTGGTTTTTGCACCAGCTGAAGAGTGGATTTCAAGAAGTGATTC	0.478	D51		3431	------------------------GGATATTATTGATGCA	-GTTGGAACTGGTTTTTGCACCAGCTGAAGAGTGGATTTCAAGAAGTGATTC	0.478	D51		3167	CACTACAAAGGTCTCCAATTGAGGGGTTTTATTTAGCTGG	Unedited	0.6809	WT
		1854	TCCGAATAAGTCA------GAACTGGTTTTTGCACCAGCT	-ATGTTG	0.27	D6		1872	AGAGTGGATTTCAAGAAGTG-CTTCGGATATTATTGATGCA	-A; +C	0.27	C2		1438	CACTACAAAGGTCTCCAGTTTGAGGGGTTTTATTTAGCTGG	+A	0.3092	I1
		1736	TCCGAATAAGTCAATGTTGGAACTGGTTTTTGCACCAGCT	Unedited	0.2417	WT		1733	AGAGTGGATTTCA-------ATTCGGAAATTATTGATGCA	-AGAAGTG	0.251	D7
6.2	White	2000	TCCGAATAAGTCAATGTTGGAACTGGTTTTTGCACCAGCT	Unedited	0.9638	WT		543	AGAGTGGATTTCAAGAAGTGAATTCGGATATTATTGATGCA	+A	0.2646	I1		3408	CACTACAAAGGTCTCCAATTGAGGGGTTTTATTTAGCTGG	Unedited	0.6451	WT
		62	TCCGAATAAGTCAATGTTGGAAATGGTTTTTGCACCAGCT	C -> A	0.03	S1		516	AGAGTGGATTTCAAGA----ATTCGGATATTATTGATGCA	-AGTG	0.2515	D4		1823	CACTACAAAGGTCTCCAG---------TTTATTTAGCTGG	-ACCCCTCAA	0.3451	D9
								457	AGAGTGGATTTCAAGAAGT-ATTCGGATATTATTGATGCA	-G	0.2227	D1
								361	AGAGTGGATTTCAAGAAGTGATTCGGAAATTATTGATGCA	Unedited	0.1759	WT
								77	AGAGTGGATTTCAAGAAGTGAATTCGGAAATTATTGATGCA	+A	0.0375	I1
1.1	White	2261	TCCGAATAAGTCAATGTTGGAACTGGTTTTTGCACCAGCT	Unedited	0.9792	WT		615	AGAGTGGATTTCAAGAAGT-----GGATATTATTGATGCA	-GATTC	0.2663	D5		1785	CACTACAAAGGTCTCCAATTGAGGGGTTTTATTTAGCTGG	Unedited	0.631	WT
								570	AGAGTGGATTTCAAGAAGT--TTCGGATATTATTGATGCA	-GA	0.2469	D2		1017	CACTACAAAGGTCTCCAGTTGAGGGGTTTTATTTAGCTGG	Unedited	0.3595	WT
								557	AGAGTGGATTTCAAGAA---ATTCGGAAATTATTGATGCA	-GTG	0.2412	D3
								536	AGAGTGGATTTCAAGAAGTGAATTCGGATATTATTGATGCA	+A	0.2321	I1
24.1	White	3475	TCCGAATAAGTCAATGTTGGAACTGGTTTTTGCACCAGCT	Unedited	98.05	WT		1706	AGAGTGGATTTCAAGAAGTGAATTCGGATATTATTGATGC	+A	0.484	I1		3624	CACTACAAAGGTCTCCAATTGAGGGGTTTTATTTAGCTGG	Unedited	0.6701	WT
								956	AGAGTGGATTTCAAGAAGTGATTCGGAAATTATTGATGC	Unedited	0.26	WT		1717	CACTACAAAGGTCTCCAGTTAGAGGGGTTTTATTTAGCTGG	+T	0.3175	I1
								835	AGAGTGGATTTCAAGAAGTGTATTCGGATATTATTGATGC	+T	0.237	I1
25.2	White	2122	TCCGAATAAGTCAAT---------------------------	-TTGGAACTGGTTTTTGCACCAGCTGAAGAGTGGATTTCAAGAAGTGATTCG	0.5021	D51		2116	------------------------GGATATTATTGATGCA	-TTGGAACTGGTTTTTGCACCAGCTGAAGAGTGGATTTCAAGAAGTGATTCG	0.5007	D51		2570	CACTACAAAGGTCTCCAATTGAGGGGTTTTATTTAGCTGG	Unedited	0.6841	WT
		1071	TCCGAATAAGTCAATGTTGGAACTGGTTTTTGCACCAGCT	Unedited	0.2534	WT		1061	AGAGTGGATTTCAA-------TTCGGAAATTATTGATGCA	-AGAAGTG	0.2511	D7		1140	CACTACAAAGGTCTCCAGTTTGAGGGGTTTTATTTAGCTGG	+A	0.3034	I1
		976	TCCGAATAAGTCA------GAACTGGTTTTTGCGCACCAGCT	-ATGTTG	0.231	D6		983	AGAGTGGATTTCAAGAAGTG-CTAGGATATTATTGATGCA	AT -> C	0.2326	S2
	Wildtype	5847	TCCGAATAAGTCAATGTTGGAACTGGTTTTTGCACCAGCT	Unedited	1	WT		4373	AGAGTGGATTTCAAGAAGTGATTCGGATATTATTGATGCA	Unedited	0.747	WT		2913	CACTACAAAGGTCTCCAGTTGAGGGGTTTTATTTAGCTGG	Unedited	0.6537	WT
								1474	AGAGTGGATTTCAAGAAGTGATTCGGAAATTATTGATGCA	Unedited	0.252	WT		1493	CACTACAAAGGTCTCCAATTGAGGGGTTTTATTTAGCTGG	Unedited	0.3351	WT
